# Supplementary material for: Target Metabolites to Slow Down Progression of Amyotrophic Lateral Sclerosis in Mice
Source: Metabolites. 2022 Dec 12;12(12):1253. doi: 10.3390/metabo12121253 (PMC9784240; doi:10.3390/metabo12121253)
Supplement: Supplementary file 1 [file metabolites-12-01253-s001.zip]

Archive with 1 entries (1 files):
- metabolites-2071115-supplementary.pdf
